# Supplementary material for: Electrochemical and X-ray Photoelectron Spectroscopy Surface Characterization of Interchain-Driven Self-Assembled Monolayer (SAM) Reorganization
Source: Nanomaterials (Basel). 2022 Mar 4;12(5):867. doi: 10.3390/nano12050867 (PMC8912756; doi:10.3390/nano12050867)
Supplement: Supplementary file 1 [file nanomaterials-12-00867-s001.zip]

Archive with 1 entries (1 files):
- nanomaterials-1599958-supplementary.pdf
